# Supplementary material for: Expanding the clinical and genetic spectrum of RHO-associated retinitis pigmentosa
Source: Exp Biol Med (Maywood). 2026 Feb 4;251:10893. doi: 10.3389/ebm.2026.10893 (PMC12915326; doi:10.3389/ebm.2026.10893)
Supplement: Supplementary file 1 [file Table1.xlsx]

## Sheet: Planilha1
Supplementary Table 1: Analysis of RHO variants from our cohort.
ID	Nucleotide change	Amino acid change	ACMG Classification						Population Frequencies							Functional prediction				ClinVar		dbSNP
			Veredict	Criteria					Allele frequency (gnomAD)						ABraOM (Brazilian Genomic variants)	REVEL	MutationTaster	SIFT	SpliceAI	ID	Submissions
				Factor 1	Factor 2	Factor 3	Factor 4	Factor 5	Allele n°	Latino	African	Asian	European (Non-Finnish)	Total
29.1	c.45T>G	p.Asn15Lys	LIKELY PATHOGENIC	PS1	PM2	PM5	PP3		Absent	Absent	Absent	Absent	Absent	Absent	Absent	Deleterious (0.71)	Deleterious (1)	Deleterious (0)	Benign (0.01)	802004	1X PATHOGENIC, 2X LIKELY PATHOGENIC	rs1578278088
2.1, 2.2, 2.3	c.137T>G	p.Leu46Arg	PATHOGENIC	PS4	PM1	PM2	PP3		Absent	Absent	Absent	Absent	Absent	Absent	Absent	Uncertain (0.41)	Deleterious (1)	Deleterious (0)	Benign (0)	870952	2X PATHOGENIC	rs2084757073
17.1	c.272_283del	p.Thr92_Leu95del	LIKELY PATHOGENIC	PM1	PM2	PM4			Absent	Absent	Absent	Absent	Absent	Absent	Absent	N/A	N/A	N/A	N/A
1.1, 13.1, 26.1, 31.1	c.316G>A	p.Gly106Arg	PATHOGENIC	PS1	PS3	PM1	PM2	PM5	6	Absent	Absent	0.0000116	0.00000269	0.00000411	Absent	Deleterious (0.66)	Deleterious (1)	Deleterious (0)	Benign (0)	13038	9X PATHOGENIC, 1X LIKELY PATHOGENIC	rs104893773
4.1, 16.1, 16.2, 27.1	c.317G>T	p.Gly106Val	LIKELY PATHOGENIC	PM2	PM5	PP2	PP3	PP5	Absent	Absent	Absent	Absent	Absent	Absent	Absent	Deleterious (0.75)	Deleterious (1)	Deleterious (0)	Benign (0)	802005	1X LIKELY PATHOGENIC	rs1578278417
18.1	c.341G>T	p.Gly114Val	LIKELY PATHOGENIC	PM1	PM2	PM5	PP3	PP5	Absent	Absent	Absent	Absent	Absent	Absent	Absent	Deleterious (0.81)	Deleterious (1)	Deleterious (0)	Splice-Altering / strong (0.64)	866113	2X PATHOGENIC	rs104893788
3.1, 3.2, 3.3, 8.1, 8.2	c.403C>T	p.Arg135Trp	LIKELY PATHOGENIC	PM1	PM2	PM5	PP3	PP5	2	Absent	Absent	Absent	0.00000179	0.00000137	Absent	Deleterious (0.93)	Deleterious (1)	Deleterious (0)	Benign (0)	13028	16X PATHOGENIC	rs104893775
12.1	c.404G>T	p.Arg135Leu	LIKELY PATHOGENIC	PM1	PM2	PM5	PP3	PP5	Absent	Absent	Absent	Absent	Absent	Absent	Absent	Deleterious (0.97)	Deleterious (1)	Deleterious (0)	Benign (0)	13024	4X PATHOGENIC	rs104893774
28.1	c.491C>T	p.Ala164Val	PATHOGENIC	PS4	PM2	PM5	PP2	PP5	12	Absent	0.0000299	Absent	0.00000899	0.00000821	Absent	Uncertain (0.5)	Deleterious (1)	Deleterious (0)	Benign (0)	417867	5X PATHOGENIC, 2X LIKELY PATHOGENIC	rs104893793
25.1	c.509C>G	p.Pro170Arg	PATHOGENIC	PS3	PM1	PM2	PM5	PP3	Absent	Absent	Absent	Absent	0.0000008993	0.000000684	Absent	Deleterious (0.81)	Deleterious (1)	Deleterious (0)	Benign (0)	437997	2X PATHOGENIC, 3X LIKELY PATHOGENIC	rs1553781176
22.1	c.512C>A	p.Pro171Gln	PATHOGENIC	PS3	PM1	PM2	PM5	PP3	Absent	Absent	Absent	Absent	Absent	Absent	Absent	Deleterious (0.66)	Deleterious (1)	Deleterious (0)	Benign (0)	866418	5X PATHOGENIC, 1X LIKELY PATHOGENIC	rs2084776162
24.1	c.512C>T	p.Pro171Leu	PATHOGENIC	PS3	PM1	PM2	PM5	PP3	2	Absent	Absent	Absent	0.00000179	0.00000137	Absent	Deleterious (0.72)	Deleterious (1)	Deleterious (0)	Benign (0)	862966	4X PATHOGENIC, 1X LIKELY PATHOGENIC	rs2084776162
19.1	c.530+1G>C	p.?	PATHOGENIC	PVS1	PM2	PP5			Absent	Absent	Absent	Absent	Absent	Absent	Absent	N/A	Deleterious (1)	N/A	Splice-Altering / strong (1)	1514040		rs2108750013
20.1	c.533A>G	p.Tyr178Cys	PATHOGENIC	PS3	PM1	PM2	PM5	PP3	1	Absent	Absent	Absent	0.0000008993	0.000000684	Absent	Deleterious (0.89)	Deleterious (1)	Uncertain (0.002)	Benign (0.02)	13025	6X PATHOGENIC, 2X LIKELY PATHOGENIC	rs104893776
9.1, 11.1, 11.2, 21.1, 22.1, 23.1	c.551A>G	p.Gln184Arg	LIKELY PATHOGENIC	PM1	PM2	PP2	PP3		1	Absent	Absent	Absent	0.0000147	0.00000657	Absent	Deleterious (0.65)	Deleterious (1)	Uncertain (0.008)	Benign (0)	867026	2X PATHOGENIC, 2X LIKELY PATHOGENIC	rs1402468701
32.1	c.557C>G	p.Ser186Trp	LIKELY PATHOGENIC	PM1	PM2	PM5	PP2	PP3		Absent	Absent	Absent	Absent	Absent	Absent	Deleterious (0.73)	Deleterious (1)	Deleterious (0)	Benign (0)	802006	1X PATHOGENIC	rs371288618
15.1	c.560G>C	p.Cys187Ser	LIKELY PATHOGENIC	PM1	PM2	PM5	PP2	PP3		Absent	Absent	Absent	Absent	Absent	Absent	Deleterious (0.75)	Deleterious (1)	Deleterious (0)	Benign (0)	1502009	1X LIKELY PATHOGENIC, 1X VUS	rs1578280588
5.1, 30.1, 33.1	c.568G>A	p.Asp190Asn	PATHOGENIC	PS3	PM1	PM2	PP3	PP5	2	Absent	Absent	0.0000252	0.0000008993	0.00000137	Absent	Uncertain (0.45)	Deleterious (1)	Deleterious (0)	Benign (-0.23)	13023	7X PATHOGENIC, 1X LIKELY PATHOGENIC	rs104893779
6.1	c.800C>T	p.Pro267Leu	PATHOGENIC	PS4	PM1	PM2	PM5	PP3	1	Absent	Absent	Absent	0.0000008993	0.000000684	Absent	Deleterious (0.96)	Deleterious (1)	Deleterious (0)	Benign (0.01)	13034	4X PATHOGENIC, 1X LIKELY PATHOGENIC	rs104893781
14.1	c.937-2A>T	p.?	PATHOGENIC	PVS1	PM2	PP5				Absent	Absent	Absent	Absent	Absent	Absent	N/A	Deleterious (1)	N/A	Splice-Altering / strong (1)	802007		rs1578281565
10.1, 34.1	c.1033G>C	p.Val345Leu	PATHOGENIC	PS1	PM1	PM2	PM5		1	Absent	Absent	Absent	0.0000008993	0.000000684	Absent	Uncertain (0.46)	Deleterious (1)	Deleterious (0)	Benign (0)	13052	2X PATHOGENIC	rs104893795
7.1	c.1040C>T	p.Pro347Leu	LIKELY PATHOGENIC	PM1	PM2	PM5	PP3	PP5	2	Absent	Absent	Absent	0.0000018	0.00000137	Absent	Uncertain (0.62)	Deleterious (1)	Deleterious (0)	Benign (0)	13014	17X PATHOGENIC, 3X LIKELY PATHOGENIC	rs29001566
